# Supplementary material for: The history, genome and biology of NCTC 30: a non-pandemic Vibrio cholerae isolate from World War One
Source: Proc Biol Sci. 2019 Apr 10;286(1900):20182025. doi: 10.1098/rspb.2018.2025 (PMC6501683; doi:10.1098/rspb.2018.2025)
Supplement: Table S1 [file rspb20182025supp2.xlsx]

## Sheet: Sheet1
node_ID	internal_lane_ID	Strain_name	Place_of_isolation	Year_of_isolation	O_antigen	Lineage_after_Domman_et_al_2017	blaNCTC30	T3SS	Accession_number	Publication/Source	baps_1	baps_2	baps_3
1	Vibrio_sp_RC586	RC586	USA	1999	O133	/	/	/	PRJNA224116	Haley et al., BMC Microbiol 2010	/	/	/
2	Vibrio_metoecus_07_2435	07_2435	USA	2004	No data	/	/	/	PRJNA281423	Orata et al., Genome Biol Evol 2015	/	/	/
3	Vibrio_metoecus_RC341	RC341	USA	1998	O153	/	/	/	PRJNA40499	Haley et al., BMC Microbiol 2010	/	/	/
4	SRR4039816	SIO	United States (CA)	2000	non agglutinable	/	Y	/	SRR4039816	Watve et al., Genome Announc 2016	6	22	41
5	MJD382	NCTC 30 / Martin 1	Alexandria, Egypt	1916	No data (possibly O2)	/	Y	Y	LS997867 / LS997868	this study	6	21	39
6	SRR227317	HE-16	Haiti	2010	non O1	/	Y	/	SRR227317	Hasan et al., Proc Natl Acad Sci 2012	6	21	39
7	12941_1_4	MP_070116	Bangladesh	2013	O139	/	/	/	ERR568405	Chowdhury et al., 2015	6	21	40
8	SRR135541	HE_09	Haiti	2010	non O1	/	Y	/	SRR135541	Hasan et al., Proc Natl Acad Sci 2012	6	21	39
9	6437_7_1	87211	Mexico	1991	non O1	/	Y	/	ERR044778	Domman et al., Science 2017	6	21	39
10	6930_3_15	Mex1	Mexico	1991	No data	/	Y	/	ERR063672	Domman et al., Science 2017	6	21	39
11	VL426	VL426	UK	Unknown	non O1	/	/	/	ACHV00000000	Chun et al., Proc Natl Acad Sci 2009	5	20	38
12	16853_4_82	TUC_NI16	Nicaragua	Unknown	O1	/	Y	/	ERR1024544	Domman et al., Science 2017	5	20	38
13	BJG_01	BJGO1	USA	2010	non O1	/	/	/	NZ_AFOU00000000	Haley et al., PLoS ONE 2014	5	20	38
14	SRR4039817	TP	United States (CA)	2000	non agglutinable	/	Y	/	SRR4039817	Watve et al., Genome Announc 2016	5	20	38
15	RC385	RC385	USA	1998	O135	/	/	/	AAKH02000000	Chun et al., Proc Natl Acad Sci 2009	5	20	38
16	SRR4039823	VC53	United States (AL)	2009	non agglutinable	/	/	/	SRR4039823	Watve et al., Genome Announc 2016	5	20	38
17	SRR4039824	VC56	United States (AL)	2009	O1	/	/	/	SRR4039824	Watve et al., Genome Announc 2016	5	20	38
18	16853_4_65	TUC_J31_W	Argentina	2000	non O1	/	/	/	ERR1024527	Domman et al., Science 2017	5	20	38
19	CNRVC940061_ATGAGC	C 8108	Trinidad	1992	O1	/	/	/	ERR2008770	Domman et al., Science 2017	5	20	38
20	16853_4_78	TUC_T777	Argentina	1994	O1	/	/	/	ERR1024540	Domman et al., Science 2017	5	20	38
21	SRR4039802	857	Bangladesh	1996	O1	/	/	/	SRR4039802	Watve et al., Genome Announc 2016	5	20	38
22	SRR4039805	692-79	United States (LA)	1979	O1	/	/	/	SRR4039805	Watve et al., Genome Announc 2016	5	20	38
23	Vibrio_cholerae_V51	V51	USA	1987	O141	/	/	/	AAKI02000000	Chun et al., Proc Natl Acad Sci 2009	5	20	38
24	SRR4039819	3568-07	Mexico	2007	O141	/	/	/	SRR4039819	Watve et al., Genome Announc 2016	5	20	38
25	CP1110	CP110	USA	2010	O75	/	/	/	NZ_AMWF00000000	Haley et al., PLoS ONE 2014	5	20	38
26	SRR4039822	VC48	United States (FL)	1981	non agglutinable	/	/	/	SRR4039822	Watve et al., Genome Announc 2016	5	20	38
27	CT5369_93	CT5369_93	Brazil	1993	O1	/	/	/	PRJNA40501	Los Alamos National Laboratory	5	20	38
28	Vibrio_cholerae_10432_62_GCF_000969265_1	10432-62	Philippines	1962	O27	/	/	/	GCF_000969265_1	Johnson et al., Genome Announc 2015	5	20	38
29	16853_4_81	TUC_T2734	Argentina	2004	non O1	/	/	Y	ERR1024543	Domman et al., Science 2017	5	20	38
30	SRR135542	HE_48	Haiti	2010	non O1	/	/	/	SRR135542	Hasan et al., Proc Natl Acad Sci 2012	4	16	34
31	SRR135547	HE_39	Haiti	2010	non O1	/	/	/	SRR135547	Hasan et al., Proc Natl Acad Sci 2012	4	17	35
32	SRR346405	HE_46	Haiti	2010	non O1	/	/	/	SRR346405	Hasan et al., Proc Natl Acad Sci 2012	4	17	35
33	SRR135604	HC_1A2	Haiti	2010	non O1	/	/	/	SRR135604	Hasan et al., Proc Natl Acad Sci 2012	4	18	36
34	SRR227328	HC_56A1	Haiti	2010	non O1	/	/	/	SRR227328	Hasan et al., Proc Natl Acad Sci 2012	4	18	36
35	SRR4039820	HE46	Haiti (center)	2011	non agglutinable	/	/	/	SRR4039820	Watve et al., Genome Announc 2016	4	16	34
36	16853_4_71	TUC_T717	Argentina	1998	O1	/	/	/	ERR1024533	Domman et al., Science 2017	4	19	37
37	16853_4_79	TUC_T1437	Argentina	1997	O1	/	/	/	ERR1024541	Domman et al., Science 2017	4	19	37
38	Vibrio_cholerae_FORC_055_GCF_002313025_1	FORC_055 (MFDS)	South Korea	2014	unknown	/	/	/	GCF_002313025_1	Seoul National University	4	16	34
39	7138_2_18	1148	Mexico	2004	O1	MX-1	/	/	ERR108533	Domman et al., Science 2017	4	13	27
40	CP1035	CP1035	Mexico	2004	O1	MX-1	/	/	PRJNA63989	Choi et al., mBio 2016	4	13	27
41	CNRVC030210_GTCCGC	98/659	Mexico	1998	O1	MX-1	/	/	ERR2008427	Domman et al., Science 2017	4	13	26
42	CNRVC030211_GTGAAA	98/660	Mexico	1998	O1	MX-1	/	/	ERR2008428	Domman et al., Science 2017	4	13	26
43	CNRVC030112_CCAACA	99/19C	Mexico	1999	O1	MX-1	/	/	ERR2008351	Domman et al., Science 2017	4	13	26
44	CNRVC030226_GCGCTA	00/51.7	Mexico	2000	O1	MX-1	/	/	ERR2008744	Domman et al., Science 2017	4	13	26
45	7138_2_23	1474	Mexico	2007	O1	MX-1	/	/	ERR108538	Domman et al., Science 2017	4	13	26
46	CNRVC030215_TAGCTT	98/2222	Mexico	1998	O1	MX-1	/	/	ERR2008432	Domman et al., Science 2017	4	13	26
47	CNRVC030119_CACCGG	99/1468	Mexico	1999	O1	MX-1	/	/	ERR2008355	Domman et al., Science 2017	4	13	26
48	CNRVC030212_GTTTCG	98/1453c	Mexico	1998	O1	MX-1	/	/	ERR2008429	Domman et al., Science 2017	4	13	28
49	7138_2_11	2370	Mexico	2001	O1	ELA-4	/	/	ERR108526	Domman et al., Science 2017	4	15	31
50	7138_2_12	2709	Mexico	2001	O1	ELA-4	/	/	ERR108527	Domman et al., Science 2017	4	15	32
51	CNRVC940055_GTGGCC	CM 91-3	Mexico	1983	O1	ELA-4	/	/	ERR2008764	Domman et al., Science 2017	4	15	32
52	SRR221551	HE_45	Haiti	2010	non O1	/	/	/	SRR221551	Hasan et al., Proc Natl Acad Sci 2012	4	15	33
53	SRR212959	HC_43B1	Haiti	2010	non O1	/	/	/	SRR212959	Hasan et al., Proc Natl Acad Sci 2012	4	15	33
54	SRR350020	HC_41B1	Haiti	2010	non O1	/	/	/	SRR350020	Hasan et al., Proc Natl Acad Sci 2012	4	15	31
55	SRR4039813	2633-78	Brazil	1978	O1	ELA-1	/	/	SRR4039813	Watve et al., Genome Announc 2016	4	14	29
56	SRR4039826	2631-78	United States (LA)	1978	O1	ELA-1	/	/	SRR4039826	Watve et al., Genome Announc 2016	4	14	29
57	16853_4_77	TUC_T610	Argentina	1994	O1	ELA-1	/	/	ERR1024539	Domman et al., Science 2017	4	14	30
58	16853_4_73	TUC_T13074	Argentina	1994	O1	ELA-1	/	/	ERR1024535	Domman et al., Science 2017	4	14	30
59	16853_4_75	TUC_T522	Argentina	1998	O1	ELA-1	/	/	ERR1024537	Domman et al., Science 2017	4	14	30
60	16853_4_80	TUC_VC591_14	Argentina	2014	O1	ELA-1	/	/	ERR1024542	Domman et al., Science 2017	4	14	30
61	16853_4_76	TUC_T5957	Argentina	1993	O1	ELA-1	/	/	ERR1024538	Domman et al., Science 2017	4	14	30
62	16853_4_72	TUC_T12550	Argentina	1995	O1	ELA-1	/	/	ERR1024534	Domman et al., Science 2017	4	14	30
63	16853_4_74	TUC_T2220	Argentina	1994	O1	ELA-1	/	/	ERR1024536	Domman et al., Science 2017	4	14	30
64	CNRVC940056_GTTTCG	1074-78	Brazil	1978	O1	ELA-1	/	/	ERR2008765	Domman et al., Science 2017	4	14	30
65	SRR4039812	1074-78 (resequenced)	Brazil	1978	O1	ELA-1	/	/	SRR4039812	Watve et al., Genome Announc 2016	4	14	29
66	TM11079_80	TM11079_80	Brazil	1980	O1	ELA-1	/	/	ACHW00000000	Chun et al., Proc Natl Acad Sci 2009	4	14	29
67	VC_116063	116063	Brazil	1978	O1	ELA-1	/	/	APFK01000000	Institute for Genome Sciences	4	14	30
68	16244_7_39	CNRVC140119	Brazil	1992	O1	ELA-1	/	/	ERR976490	Domman et al., Science 2017	4	14	30
69	16244_7_40	CNRVC140120	Brazil	1991	O1	ELA-1	/	/	ERR976491	Domman et al., Science 2017	4	14	30
70	VC_Amazonia	Amazonia	Brazil	1991	O1	ELA-1	/	/	PRJNA224116	Thompson et al., J Bacteriol 2011	4	14	29
71	CNRVC160167_CGATGT	3222	Brazil	1991	O1	ELA-1	/	/	ERR2008754	Domman et al., Science 2017	4	14	30
72	CNRVC940062_ATTCCT	C 8481	Brazil	1991	O1	ELA-1	/	/	ERR2008771	Domman et al., Science 2017	4	14	29
73	Vibrio_cholerae_1587_genomic	1587	Peru	1994	O12	/	/	Y	AAUR01000000	Chun et al., Proc Natl Acad Sci 2009	5	20	38
74	Vibrio_cholerae_623_39	623-39	Bangladesh	2002	non O1	/	/	Y	AAWG00000000	Chun et al., Proc Natl Acad Sci 2009	5	20	38
75	TMA_21	TMA_21	Brazil	1982	non O1	/	/	/	ACHY00000000	Chun et al., Proc Natl Acad Sci 2009	5	20	38
76	SRR4039814	MZO-2 (resequenced)	Bangladesh	2001	O14	/	/	/	SRR4039814	Watve et al., Genome Announc 2016	5	20	38
77	Vibrio_cholerae_MZO	MZO-2	Bangladesh	2001	O14	/	/	/	AAWF01000000	Chun et al., Proc Natl Acad Sci 2009	5	20	38
78	EM1676A	EM1676A	Bangladesh	2011	O1	/	/	/	GCA_000348345.2	Yahyai, Thesis 2013	5	20	38
79	6930_1_13	S-18	Australia	2009	non O1	/	/	/	ERR063653	Islam et al., Open Biol 2013	5	20	38
80	7298_5_32	KNE109A	Kenya	2009	No data	/	/	/	ERR117502	Kiiru et al., 2013 PLoS ONE	5	20	38
81	7298_5_35	KNE109B	Kenya	2009	No data	/	/	/	ERR117505	Kiiru et al., 2013 PLoS ONE	5	20	38
82	7298_5_24	KNE114	Kenya	2009	No data	/	/	/	ERR117494	Kiiru et al., 2013 PLoS ONE	5	20	38
83	8014_8_37	2806	Mexico	2010	O14	/	/	/	ERR163269	Domman et al., Science 2017	5	20	38
84	NHCC008D	NHCC008D	Bangladesh	2010	O1	/	/	/	PRJNA76249	Institute for Genome Sciences	5	20	38
85	HE25	HE-25	Haiti	2010	non O1	/	/	/	SRR210778	Institute for Genome Sciences	5	20	38
86	Vibrio_cholerae_AM_19226	AM_19226	Bangladesh	2001	O39	/	/	/	AATY01000000	Chun et al., Proc Natl Acad Sci 2009	5	20	38
87	7138_2_15	1835	Mexico	2003	O1	/	/	/	ERR108530	Domman et al., Science 2017	5	20	38
88	7138_2_14	644	Mexico	2002	O1	/	/	/	ERR108529	Domman et al., Science 2017	5	20	38
89	SRR4039821	VC22	United States (FL)	1981	O1	/	/	/	SRR4039821	Watve et al., Genome Announc 2016	5	20	38
90	12129_1	12129_1	Australia	1985	O1	/	/	/	ACFQ00000000	Chun et al., Proc Natl Acad Sci 2009	5	20	38
91	Vibrio_cholerae_LMA3984_4_GCF_000195065_1	LMA3984_4	Brazil	2007	O1	ELA-5	/	/	GCF_000195065_1	Chapparro et al., J Micro Meth 2011	5	20	38
92	CNRVC160168_TGACCA	354	Bolivia	1991	O1	ELA-5	/	/	ERR2008755	Domman et al., Science 2017	5	20	38
93	CNRVC940060_ACTGAT	C 7965	Bolivia	1991	O1	ELA-5	/	/	ERR2008769	Domman et al., Science 2017	5	20	38
94	CNRVC030191_CTCAGA	00/3259	Mexico	2000	O1	MX-3	Y	/	ERR2008417	Domman et al., Science 2017	5	20	38
95	CNRVC030219_CAACTA	00/3240	Mexico	2000	O1	MX-3	Y	/	ERR2008435	Domman et al., Science 2017	5	20	38
96	CNRVC030220_CACCGG	00/3260	Mexico	2000	O1	MX-3	Y	/	ERR2008743	Domman et al., Science 2017	5	20	38
97	7138_2_8	848	Mexico	2000	O1	/	/	/	ERR108523	Domman et al., Science 2017	2	7	15
98	SRR4039804	3272-78	United States (MD)	1977	O1	ELA-2	/	/	SRR4039804	Watve et al., Genome Announc 2016	2	8	17
99	6930_1_16	S-29	Australia	2010	O1	ELA-2	/	/	ERR063656	Islam et al., Open Biol 2013	2	8	16
100	SRR4039810	3223-74	Guam	1974	O1	ELA-2	/	/	SRR4039810	Watve et al., Genome Announc 2016	2	8	16
101	SRR4039811	3225-74	Guam	1974	O1	ELA-2	/	/	SRR4039811	Watve et al., Genome Announc 2016	2	8	16
102	7138_2_13	1354	Mexico	2001	O1	ELA-2	/	/	ERR108528	Domman et al., Science 2017	2	6	13
103	8014_8_19	3145	Mexico	2007	O1	ELA-2	/	/	ERR163251	Domman et al., Science 2017	2	6	13
104	7138_2_6	909	Mexico	1999	O1	ELA-2	/	/	ERR108521	Domman et al., Science 2017	2	6	14
105	8014_8_25	2908	Mexico	2008	O1	ELA-2	/	/	ERR163257	Domman et al., Science 2017	2	6	14
106	CNRVC940059_GGTAGC	C 7654	USA	1991	O1	ELA-2	/	/	ERR2008768	Domman et al., Science 2017	2	6	13
107	SRR4039809	2523-87	United States (LA)	1974	O1	ELA-2	/	/	SRR4039809	Watve et al., Genome Announc 2016	2	6	13
108	CNRVC940058_GAGTGG	C 7641	Guatemala	1991	O1	ELA-2	/	/	ERR2008767	Domman et al., Science 2017	2	6	13
109	CNRVC030123_CAGGCG	99/2114	Mexico	1999	O1	ELA-2	/	/	ERR2008357	Domman et al., Science 2017	2	6	13
110	SRR4039806	2479-86	United States (LA)	1986	O1	ELA-2	/	/	SRR4039806	Watve et al., Genome Announc 2016	2	6	13
111	7138_2_16	1582	Mexico	2003	O1	/	/	/	ERR108531	Domman et al., Science 2017	5	20	38
112	Vibrio_cholerae_MZO_3	MZO-3	Bangladesh	2001	O37	/	/	/	AAUU01000000	Chun et al., Proc Natl Acad Sci 2009	5	20	38
113	8014_8_26	3271	Mexico	2009	O1	ELA-3	/	/	ERR163258	Domman et al., Science 2017	3	9	19
114	CNRVC030190_CTATAC	00/3242	Mexico	2000	O1	ELA-3	/	/	ERR2008416	Domman et al., Science 2017	3	9	18
115	7138_2_17	1146	Mexico	2004	O1	ELA-3	/	/	ERR108532	Domman et al., Science 2017	3	9	18
116	CP1037	CP1037	Mexico	2003	O1	ELA-3	/	/	PRJNA63991	Choi et al., mBio 2016	3	9	20
117	Vibrio_cholerae_2012Env_9_GCF_000788715_2	2012Env_9	Haiti	2012	O1	ELA-3	/	/	GCF_000788715_2	Azarian et al., Sci Rep 2016	3	9	18
118	Vibrio_cholerae_Env_390_GCF_001854425_1	Env_390	Haiti	2012	O1	ELA-3	/	/	GCF_001854425_1	Azarian et al., Sci Rep 2016	3	9	18
119	CNRVC030231_TACAGC	97/670	Mexico	1997	O1	ELA-3	/	/	ERR2008747	Domman et al., Science 2017	3	9	18
120	7138_2_10	2174	Mexico	2001	O1	ELA-3	/	/	ERR108525	Domman et al., Science 2017	3	9	18
121	7138_2_9	2710	Mexico	2001	O1	ELA-3	/	/	ERR108524	Domman et al., Science 2017	3	9	19
122	16853_4_70	TUC_Me3	Argentina	1995	non O1	/	/	/	ERR1024532	Domman et al., Science 2017	3	12	25
123	2012EL_1759	2012EL_1759	Haiti	2012	non O1	/	/	/	PRJNA207363	Azarian et al., Sci Rep 2016	3	12	25
124	SRR4039818	V52	Sudan	1968	O37	/	/	/	SRR4039818	Watve et al., Genome Announc 2016	3	10	22
125	Vibrio_cholerae_V52	V52	Sudan	1968	O37	/	/	/	AAKJ02000000	Chun et al., Proc Natl Acad Sci 2009	3	10	21
126	150137_S6	150137_S6	Sudan	1969	O37	/	/	/	ERR2008311	Domman et al., Science 2017	3	10	21
127	150136_S4	150136_S4	Sudan	1969	O37	/	/	/	ERR2008310	Domman et al., Science 2017	3	10	21
128	930125_S5	930125_S5	Sudan	1969	O37	/	/	/	ERR2008312	Domman et al., Science 2017	3	10	21
129	RC27	RC27	Indonesia	1991	O1	Classical	/	/	PRJNA40505	Los Alamos National Laboratory	3	11	24
130	6437_7_12	97639_1	Mexico	1995	O1	Classical	/	/	ERR044789	Domman et al., Science 2017	3	11	23
131	6437_7_13	93154	Mexico	1996	O1	Classical	/	/	ERR044790	Domman et al., Science 2017	3	11	23
132	Vibrio_cholerae_O395_GCF_000021625_1	O395	India	1965	O1	Classical	/	/	GCF_000021625_1	Feng et al., PLoS ONE 2008	3	11	24
133	4056_8_5	A389	Bangladesh	1987	O1	Classical	/	/	ERR018178	Mutreja et al., Nature 2011	3	11	23
134	4056_2_8	GP8	India	1970	O1	Classical	/	/	ERR018129	Mutreja et al., Nature 2011	3	11	23
135	4056_5_10	A70	Bangladesh	1969	O1	Classical	/	/	ERR018133	Mutreja et al., Nature 2011	3	11	23
136	4075_3_1	GP16	India	1971	O1	Classical	/	/	ERR018184	Mutreja et al., Nature 2011	3	11	23
137	6353_8_4	Mex15	Mexico	1997	O1	Classical	/	/	ERR042755	Domman et al., Science 2017	3	11	23
138	6437_7_15	95409	Mexico	1997	O1	Classical	/	/	ERR044792	Domman et al., Science 2017	3	11	23
139	6353_8_5	Mex16	Mexico	1997	O1	Classical	/	/	ERR042756	Domman et al., Science 2017	3	11	23
140	6437_7_16	95412	Mexico	1997	O1	Classical	/	/	ERR044793	Domman et al., Science 2017	3	11	23
141	M66	M66	Indonesia	1937	O1	/	/	/	CP001233/CP001234	Feng et al., PLoS ONE 2008	1	4	9
142	MAK757	MAK757	Celebes Islands	1937	O1	/	/	/	AAUS00000000	Chun et al., Proc Natl Acad Sci 2009	1	4	9
143	Vibrio_cholerae_E1320_GCF_001887415_1	E1320 (G320)	China	1974	O1	/	/	/	GCF_001887415_1	Hu et al., Proc Natl Acad Sci 2016	1	4	9
144	BX330286	BX330286	Australia	1986	O1	/	/	/	ACIA00000000	Chun et al., Proc Natl Acad Sci 2009	1	4	9
145	Vibrio_cholerae_M2140_GCF_001887635_1	M2140	Australia	1977	O1	/	/	/	GCF_001887635_1	Hu et al., Proc Natl Acad Sci 2016	1	4	9
146	Vibrio_cholerae_NCTC9420_GCF_001887615_1	NCTC9420	Egypt	1954	O1	/	/	/	GCF_001887615_1	Hu et al., Proc Natl Acad Sci 2016	1	4	9
147	NCTC_8457	NCTC_8457	Egypt	1930	O1	/	/	/	AAWD01000000	Chun et al., Proc Natl Acad Sci 2009	1	4	9
148	Vibrio_cholerae_NCTC5395_GCF_001887515_1	NCTC5395	Iraq	1938	O1	/	/	/	GCF_001887515_1	Hu et al., Proc Natl Acad Sci 2016	1	4	10
149	Vibrio_cholerae_C5_GCF_001887395_1	C5	Indonesia	1957	O1	7PET	/	/	GCF_001887395_1	Hu et al., Proc Natl Acad Sci 2016	1	5	11
150	Vibrio_cholerae_E9120_GCF_001887655_1	E9120	Indonesia	1961	O1	7PET	/	/	GCF_001887655_1	Hu et al., Proc Natl Acad Sci 2016	1	5	11
151	Vibrio_cholerae_E1162_GCF_001887495_1	E1162 (G126)	China	1962	O1	7PET	/	/	GCF_001887495_1	Hu et al., Proc Natl Acad Sci 2016	1	5	11
152	Vibrio_cholerae_CRC1106_GCF_001887455_1	CRC1106	India	1964	O1	7PET	/	/	GCF_001887455_1	Hu et al., Proc Natl Acad Sci 2016	1	5	11
153	Vibrio_cholerae_CRC711_GCF_001887435_1	CRC711	India	1962	O1	7PET	/	/	GCF_001887435_1	Hu et al., Proc Natl Acad Sci 2016	1	5	11
154	Vibrio_cholerae_A1552_GCF_002892855_1	A1552	Peru	1992	O1	7PET	/	/	GCF_002892855_1	Allué-Guardia et al., Genome Announc 2018	1	5	11
155	Vibrio_cholerae_IEC224_GCF_000250855_1	IEC224	Brazil	1994	O1	7PET	/	/	GCF_000250855_1	de Sa Morais et al., Genome Announc 2012	1	5	11
156	ERR576973	C6706_CDC	Peru	1991	O1	7PET	/	/	ERR576973	n/a	1	5	11
157	SRR4039815	C6706 (resequenced)	Peru	1991	O1	7PET	/	/	SRR4039815	Watve et al., Genome Announc 2016	1	5	11
158	Vibrio_cholerae_FDAARGOS_223_GCF_002073335_1	FDAARGOS_223	no data	no data	no data	7PET	/	/	GCF_002073335_1	Institute for Genome Sciences	1	5	11
159	Vibrio_cholerae_O1_biovar_eltor_str_N16961_v2	N16961 (Genbank annotation)	Bangladesh	1975	O1	7PET	/	/	AE003852/AE003853	Heidelberg et al., Nature 2000	1	5	11
160	Vibrio_cholerae_O1_biovar_eltor_str_N16961_v2_prokka	N16961 (Prokka annotation)	Bangladesh	1975	O1	7PET	/	/	LT907989/LT907990	Heidelberg et al., Nature 2000	1	5	11
161	12941_1_6	ICVB_2236_02	Bangladesh	2014	O139	7PET	/	/	ERR568407	Chowdhury et al., 2015	1	5	11
162	CNRVC030130_AGTTCC	92/33213	Mexico	1992	O1	7PET	/	/	ERR2008364	Domman et al., Science 2017	1	5	11
163	Vibrio_cholerae_MJ_1236_GCF_000022585_1	MJ_1236	Bangladesh	1994	O1	7PET	/	/	GCF_000022585_1	Grim et al., J Bacteriol, 2010	1	5	11
164	Vibrio_cholerae_O1_biovar_El_Tor_FJ147_GCF_000963555_1	FJ147	China	2005	O1	7PET	/	/	GCF_000963555_1	Didelot et al., PLoS Genet 2015	1	5	12
165	Vibrio_cholerae_O1_str_2010EL_1786_GCF_000166455_1	2010EL_1786	Haiti	2010	O1	7PET	/	/	GCF_000166455_1	Reimer et al. Emerg Infect Dis 2011	1	5	11
166	Vibrio_cholerae_2012EL_2176_GCF_000765415_1	2012EL_2176	Haiti	2012	O1	7PET	/	/	GCF_000765415_1	Folster et al., Emerg Infect Dis 2014	1	5	11
167	Vibrio_cholerae_O1_str_KW3_GCF_001318185_1	KW3	no data	no data	O1	7PET	/	/	GCF_001318185_1	Harvard Medical School	1	5	11
168	ERR632095	3247_CN	China	1977	No data	Gulf_coast	/	/	ERR632095	Didelot et al., PLoS Genet 2015	1	1	1
169	CNRVC940054_GTGAAA	2583-87	Peru	1987	O1	Gulf_coast	/	/	ERR2008763	Domman et al., Science 2017	1	1	1
170	16853_4_68	TUC_SF366	Argentina	1999	O1	Gulf_coast	/	/	ERR1024530	Domman et al., Science 2017	1	1	3
171	CNRVC940057_CGTACG	C 7724	El Salvador	1991	O1	Gulf_coast	/	/	ERR2008766	Domman et al., Science 2017	1	1	2
172	SRR4039825	2559-78	United States (LA)	1978	O1	Gulf_coast	/	/	SRR4039825	Watve et al., Genome Announc 2016	1	1	1
173	3569_08	3569_08	USA	2008	O1	Gulf_coast	/	/	PRJNA73589	Reimer et al. Emerg Infect Dis 2011	1	1	1
174	Vibrio_cholerae_E506_GCF_001887475_1	E506	USA	1974	O1	Gulf_coast	/	/	GCF_001887475_1	Hu et al., Proc Natl Acad Sci 2016	1	1	1
175	SRR4039827	2512-86	United States (LA)	1986	O1	Gulf_coast	/	/	SRR4039827	Watve et al., Genome Announc 2016	1	1	1
176	SRR4039808	2497-86	United States (LA)	1987	O1	Gulf_coast	/	/	SRR4039808	Watve et al., Genome Announc 2016	1	1	1
177	SRR4039803	2740-80 (resequenced)	United States (Gulf Coast)	1980	O1	Gulf_coast	/	/	SRR4039803	Watve et al., Genome Announc 2016	1	1	1
178	Vibrio_cholerae_2740_80_GCF_001683415_1	2740-80	USA	1980	O1	Gulf_coast	/	/	GCF_001683415_1	Dillon et al., Mol Biol Evol 2017	1	1	1
179	SRR4039807	1496-86	United States (LA)	1986	O1	Gulf_coast	/	/	SRR4039807	Watve et al., Genome Announc 2016	1	1	1
180	4056_7_5	A213 (917-84)	USA	1984	O1	Gulf_coast	/	/	ERR018165	Mutreja et al., Nature 2011	1	1	1
181	4056_7_2	A219 (2538-86)	USA	1986	O1	Gulf_coast	/	/	ERR018162	Mutreja et al., Nature 2011	1	1	1
182	4056_7_6	A209 (2741-80)	USA	1980	O1	Gulf_coast	/	/	ERR018166	Mutreja et al., Nature 2011	1	1	1
183	Vibrio_cholerae_MS6_GCF_000829215_1	MS6	Thailand/Myanmar border	2008	O1	/	/	/	GCF_000829215_1	Okada et al., PLoS ONE 2014	1	3	8
184	8014_8_34	2283	Mexico	2010	O1	MX-2	/	/	ERR163266	Domman et al., Science 2017	1	2	5
185	8014_8_35	2284	Mexico	2010	O1	MX-2	/	/	ERR163267	Domman et al., Science 2017	1	2	5
186	8014_8_29	391	Mexico	2010	O1	MX-2	/	/	ERR163261	Domman et al., Science 2017	1	2	5
187	8014_8_30	586	Mexico	2010	O1	MX-2	/	/	ERR163262	Domman et al., Science 2017	1	2	5
188	8014_8_32	667	Mexico	2010	O1	MX-2	/	/	ERR163264	Domman et al., Science 2017	1	2	5
189	8014_8_33	819	Mexico	2010	O1	MX-2	/	/	ERR163265	Domman et al., Science 2017	1	2	6
190	7138_2_5	1876	Mexico	1999	O1	MX-2	/	/	ERR108520	Domman et al., Science 2017	1	2	4
191	CNRVC030227_TAATCG	00/3275	Mexico	2000	O1	MX-2	/	/	ERR2008745	Domman et al., Science 2017	1	2	4
192	CNRVC030121_CTATAC	99/2110	Mexico	1999	O1	MX-2	/	/	ERR2008356	Domman et al., Science 2017	1	2	4
193	CNRVC030214_CAAAAG	99/2118	Mexico	1999	O1	MX-2	/	/	ERR2008431	Domman et al., Science 2017	1	2	4
194	CNRVC030189_TCGAAG	00/3079	Mexico	2000	O1	MX-2	/	/	ERR2008415	Domman et al., Science 2017	1	2	4
195	7138_2_4	1127	Mexico	1999	O1	MX-2	/	/	ERR108519	Domman et al., Science 2017	1	2	4
196	CNRVC030118_CAGGCG	99/1127	Mexico	1999	O1	MX-2	/	/	ERR2008354	Domman et al., Science 2017	1	2	4
197	7138_2_19	1596	Mexico	2004	O1	MX-2	/	/	ERR108534	Domman et al., Science 2017	1	2	4
198	16853_4_66	TUC_VC849_07	Argentina	2007	non O1	MX-2	/	/	ERR1024528	Domman et al., Science 2017	1	2	7
199	16853_4_69	TUC_VC182_14	Argentina	2014	O1	MX-2	/	/	ERR1024531	Domman et al., Science 2017	1	2	7
200	10541_1_88	VC_521_09	Paraguay	2009	O1	MX-2	/	/	ERR353352	Domman et al., Science 2017	1	2	4
201	10541_1_89	VC_2283_05	Argentina	2005	O1	MX-2	/	/	ERR353353	Domman et al., Science 2017	1	2	4
