# Supplementary material for: The history, genome and biology of NCTC 30: a non-pandemic Vibrio cholerae isolate from World War One
Source: Proc Biol Sci. 2019 Apr 10;286(1900):20182025. doi: 10.1098/rspb.2018.2025 (PMC6501683; doi:10.1098/rspb.2018.2025)
Supplement: Table S2 [file rspb20182025supp3.xlsx]

## Sheet: Sheet1
Sample_ID	Details	Accession	Used for genome assembly?
VC_Hist_7274853	MJD382 Illumina sequencing	ERS2088902	Yes (correction and mapping analyses)
VC_Hist_7274949	MJD382 PacBio RSII sequencing (original)	ERS2088918	Yes
VC_Hist_7309498	MJD382 repeat Illumina sequencing, independent culture	ERS2176313	No
VC_Hist_7309592	MJD382 repeat PacBio RSII sequencing, independent culture	ERS2176305	No
VC_Hist_7422910	MJD439 Illumina sequencing	ERS2327569	No
VC_Hist_7423006	NCTC 30 batch 4 PacBio Sequel sequencing	ERS2537001	No
